# Supplementary material for: Microbial fungicides can positively affect aubergine photosynthetic properties, soil enzyme activity and microbial community structure
Source: PeerJ. 2024 Jun 28;12:e17620. doi: 10.7717/peerj.17620 (PMC11216198; doi:10.7717/peerj.17620)
Supplement: Supplemental Information 2 [file peerj-12-17620-s002.xls]

Number of Reads Sampled	Sobs index on OTU level	QZ_T5	QZ_T2	QZ_T4	QZ_CK	QZ_T3
400	128.87	150.04	146.536	194.702	176.18	201.68
800	173.728	209.053	189.579	250.349	227.329	235.474
1200	202.769	244.571	227.098	246.51	214.68	238.359
1600	224.682	268.196	255.994	253.45	225.183	246.557
2000	233.78	290.954	275.468	251.916	238.694	259.489
2400	238.565	305.706	287.959	258.659	242.465	266.562
2800	243.917	308.902	294.383	264.424	245.416	276.789
3200	252.014	315.18	298.423	268.704	243.936	286.953
3600	256.884	318.683	302.199	275.014	250.039	296.772
4000	263.016	316.178	299.579	279.335	248.139	305.933
4400	269.767	315.613	304.802	280.05	252.387	307.674
4800	271.499	315.719	306.537	284.705	255.383	314.167
5200	278.025	320.379	308.203	288.665	259.303	320.486
5600	281.743	325.013	312.874	291.339	264.154	325.113
6000	282.186	323.888	320.024	294.853	265.668	326.777
6400	283.293	324.3	322.715	298.279	269.073	325.771
6800	285.219	326.436	322.923	300.569	271.669	330.892
7200	286.466	325.641	323.318	302.994	273.482	333.507
7600	285.696	328.056	326.765	304.041	275.618	337.671
8000	288.052	329.929	327.854	307.714	277.693	339.1
8400	290.949	330.021	329.781	310.189	279.782	340.236
8800	291.556	331.58	330.853	312.343	282.206	340.65
9200	292.046	332.613	331.495	314.401	284.488	343.16
9600	291.167	334.529	332.056	315.879	285.74	343.058
10000	292.048	336.469	333.039	317.085	287.017	343.51
10400	294.266	337.682	333.721	318.744	288.557	345.341
10800	294.632	338.906	335.932	320.203	289.538	346.359
11200	295.695	340.01	336.272	320.945	291.292	347.688
11600	295.592	341.123	335.94	321.859	292.987	348.325
12000	296.648	342.277	337.237	323.364	294.106	349.258
12400	297.845	343.718	337.413	324.172	295.496	349.789
12800	300.078	345.59	337.998	324.993	296.553	350.205
13200	299.175	346.226	339.773	326.452	297.682	350.092
13600	300.407	346.753	338.604	327.379	297.889	350.462
14000	301.023	348.206	339.721	328.495	298.566	350.18
14400	302.137	348.408	340.536	329.321	299.411	350.148
14800	302.591	349.624	340.756	329.954	300.16	350.743
15200	303.225	350.018	341.261	330.632	300.519	351.018
15600	303.862	350.024	341.229	331.466	301.219	351.056
16000	304.364	350.413	341.976	332.308	301.904	351.734
16400	304.718	351.039	342.772	332.373	302.037	352.258
16800	306.009	352.217	343.262	333.012	303.026	352.351
17200	306.145	352.468	344.23	333.608	303.519	352.68
17600	306.616	353.052	345.269	334.278	304.018	353.111
18000	307.382	353.99	346.836	334.663	304.545	353.412
18400	308.306	354.879	347.61	335.212	305.317	353.672
18800	308.763	355.429	348.165	335.171	305.915	354.166
19200	309.572	356.127	348.888	335.803	306.067	354.499
19600	310.048	356.407	349.022	336.567	306.157	355.079
20000	310.291	356.826	349.341	336.895	306.72	355.316
20400	311.403	357.508	350.232	337.021	307.355	355.488
20800	311.659	357.631	350.527	337.438	307.887	355.635
21200	312.135	358.066	350.966	337.74	308.186	355.54
21600	313.092	358.451	351.845	338.205	308.735	355.147
22000	313.247	358.604	352.714	338.537	308.684	355.381
22400	313.686	359.048	353.297	339.226	309.225	355.494
22800	313.556	359.347	353.766	339.586	309.398	355.689
23200	314.024	360.14	353.973	340.101	309.689	355.73
23600	314.264	360.305	354.635	340.454	310.174	355.99
24000	314.973	360.644	355.447	340.429	310.09	355.736
24400	315.654	360.804	355.839	340.743	310.129	355.588
24800	316.165	361.22	356.329	341.072	310.45	355.394
25200	316.73	361.267	357.094	341.778	310.643	355.26
25600	317.424	361.535	356.773	342.07	310.659	355.478
26000	317.778	361.509	357.474	342.25	310.972	355.7
26400	317.571	361.287	357.471	342.195	311.212	356.092
26800	317.977	361.477	358.103	342.626	311.465	356.102
27200	317.939	361.863	358.654	342.8	311.633	356.188
27600	317.879	362.047	359.434	343.162	311.783	356.245
28000	318.225	361.887	360.059	343.458	311.772	356.236
28400	318.676	362.038	360.709	343.673	311.998	356.007
28800	319.075	362.044	361.23	343.746	312.065	356.094
29200	319.641	361.977	361.657	343.726	311.971	356.154
29600	319.887	362.211	362.475	344.048	312.349	356.174
30000	319.793	362.226	363.166	344.242	312.447	356.352
30400	320.434	362.279	363.785	344.309	312.688	356.376
30800	321.033	362.376	363.839	344.6	313.026	356.31
31200	321.578	362.637	364.448	344.662	313.191	356.265
31600	322.271	362.863	364.997	344.504	313.256	356.366
32000	322.823	362.926	365.27	344.499	313.613	356.416
32400	323.204	363.192	365.73	344.795	313.494	356.419
32800	323.189	363.351	365.72	344.778	313.792	356.342
33200	323.265	363.258	365.933	344.849	314.223	356.476
33600	323.509	363.284	366.13	344.926	314.483	356.373
34000	323.88	363.156	366.223	345.136	314.503	356.239
34400	324.079	363.303	366.396	345.439	314.754	356.13
34800	323.955	363.582	366.524	345.493	314.837	356.188
35200	324.285	363.576	367.063	345.566	314.866	356.179
35600	324.621	363.774	367.233	345.518	315.058	356.255
36000	324.523	364.157	366.956	345.434	315.221	356.338
36400	324.834	364.304	367.107	345.505	315.296	356.397
36800	324.743	364.492	367.385	345.641	315.512	356.517
37200	324.877	364.634	367.543	345.671	315.69	356.502
37600	325.37	364.856	367.701	345.739	315.924	356.575
38000	325.265	364.98	367.911	346.095	316.06	356.567
38400	325.627	364.793	368.084	346.412	316.203	356.668
38800	326.112	365.001	368.501	346.293	316.587	356.575
39200	326.466	364.968	368.9	346.471	316.609	356.667
39600	326.77	365.065	369.117	346.494	316.857	356.72
40000	327.072	365.145	369.189	346.602	317.075	356.718
40400	327.308	365.101	369.566	346.579	317.187	356.787
40800	327.49	365.056	369.927	346.604	317.352	356.727
41200	327.61	365.068	369.98	346.681	317.339	356.766
41600	327.651	364.915	370.168	346.629	317.481	356.851
42000	327.681	364.931	370.474	346.555	317.429	356.757
42400	328.06	364.998	370.833	346.699	317.54	356.678
42800	328.349	365.076	371.068	346.627	317.668	356.757
43200	328.361	364.979	371.243	346.704	317.816	356.732
43600	328.493	365.126	371.502	346.791	317.863	356.742
44000	328.706	365.224	371.688	347.07	317.913	356.809
44400	328.997	365.274	371.875	347.139	318.033	356.862
44800	329.103	365.188	372.176	347.116	318.105	357.07
44892	329.212	365.177	372.237	347.049	318.213	357.132
