# Supplementary material for: Microbial fungicides can positively affect aubergine photosynthetic properties, soil enzyme activity and microbial community structure
Source: PeerJ. 2024 Jun 28;12:e17620. doi: 10.7717/peerj.17620 (PMC11216198; doi:10.7717/peerj.17620)
Supplement: Supplemental Information 3 [file peerj-12-17620-s003.xls]

num sample rows	QZ_T1	QZ_T5	QZ_T2	QZ_T4	QZ_CK	QZ_T3
1	0.0	0.0	0.0	0.0	0.0	0.0
300	829.111	1257.16	852.264	1106.62	943.624	981.655
600	1406.59	1421.94	1426.4	1480.61	1342.72	1463.08
900	1652.34	1622.01	1728.34	1789.57	1521.66	1720.55
1200	1868.19	1810.11	1926.35	1976.1	1682.92	1864.53
1500	2018.44	1941.1	2045.5	2078.6	1819.26	1932.37
1800	2140.78	2047.92	2183.79	2184.37	1881.93	1949.32
2100	2192.57	2133.79	2273.8	2200.61	1959.09	1980.62
2400	2249.37	2184.5	2347.01	2246.99	2040.43	2041.35
2700	2283.58	2233.14	2403.05	2308.25	2112.18	2074.57
3000	2299.84	2272.8	2464.01	2340.48	2162.07	2089.04
3300	2334.44	2299.54	2489.22	2356.8	2192.67	2129.59
3600	2352.27	2319.75	2522.09	2384.77	2232.11	2176.96
3900	2355.34	2326.69	2550.53	2387.59	2247.26	2188.03
4200	2354.85	2314.75	2571.08	2403.26	2263.57	2220.05
4500	2332.36	2323.59	2564.36	2398.19	2267.02	2211.53
4800	2343.59	2297.33	2567.6	2414.38	2264.88	2235.61
5100	2332.48	2325.91	2539.94	2399.31	2228.03	2253.63
5400	2336.93	2287.48	2549.33	2383.53	2191.59	2247.24
5700	2322.57	2250.11	2500.29	2350.95	2193.28	2272.31
6000	2342.83	2227.44	2502.79	2286.64	2144.6	2231.43
6300	2351.98	2196.89	2481.06	2268.34	2098.63	2233.24
6600	2331.25	2205.41	2432.16	2241.29	2082.31	2198.6
6900	2307.65	2209.94	2411.9	2237.13	2079.92	2189.8
7200	2303.78	2224.16	2405.93	2243.57	2075.3	2186.21
7500	2311.36	2235.51	2391.23	2254.54	2080.02	2188.08
7800	2336.37	2240.98	2395.12	2259.57	2087.45	2185.43
8100	2329.7	2250.58	2392.94	2271.16	2099.65	2176.72
8400	2335.38	2262.87	2401.9	2283.99	2115.09	2190.41
8700	2342.23	2277.24	2414.4	2293.4	2127.97	2199.84
9000	2348.86	2293.94	2431.13	2302.86	2139.66	2209.51
9300	2364.66	2306.97	2438.86	2315.27	2149.66	2216.89
9600	2377.4	2317.45	2452.57	2324.38	2158.25	2230.21
9900	2386.91	2329.29	2466.47	2333.78	2168.38	2243.72
10200	2400.81	2340.02	2477.19	2344.21	2178.08	2255.44
10500	2412.36	2351.3	2488.57	2353.97	2185.44	2265.42
10800	2421.97	2363.35	2501.94	2363.37	2194.13	2274.54
11100	2432.94	2373.98	2514.72	2372.37	2201.11	2283.79
11400	2444.36	2388.16	2526.16	2383.2	2208.02	2291.96
11700	2453.55	2396.42	2535.3	2389.29	2215.06	2300.82
12000	2464.6	2406.62	2547.08	2394.69	2221.79	2307.67
12300	2474.05	2415.56	2559.07	2400.51	2229.06	2315.93
12600	2480.07	2424.3	2567.68	2408.41	2235.89	2322.64
12900	2489.64	2432.68	2580.92	2416.49	2240.99	2328.53
13200	2498.53	2441.87	2589.9	2423.83	2248.56	2335.24
13500	2504.22	2450.81	2598.24	2432.77	2255.24	2339.95
13800	2512.55	2457.18	2605.51	2441.62	2261.33	2343.88
14100	2519.27	2463.76	2611.02	2447.5	2269.19	2347.87
14400	2527.61	2469.47	2618.11	2452.89	2275.17	2350.17
14700	2533.08	2476.53	2627.37	2460.56	2281.52	2354.98
15000	2537.65	2483.54	2635.28	2466.33	2286.22	2359.59
15300	2544.69	2488.45	2642.83	2471.5	2291.06	2366.96
15600	2550.1	2493.55	2649.41	2477.0	2293.48	2371.81
15900	2555.01	2500.19	2655.5	2482.36	2297.18	2376.21
16200	2560.47	2505.6	2662.79	2487.2	2302.86	2380.62
16500	2564.31	2510.27	2671.37	2492.23	2306.59	2385.01
16800	2570.07	2516.77	2677.21	2497.44	2310.45	2387.7
17100	2575.88	2521.07	2686.0	2503.54	2314.32	2391.97
17400	2579.23	2526.47	2693.03	2508.43	2317.36	2395.95
17700	2583.09	2531.2	2698.25	2513.56	2320.68	2400.33
18000	2587.64	2535.03	2702.78	2517.35	2324.83	2403.51
18300	2591.77	2539.65	2709.19	2521.03	2329.16	2408.18
18600	2593.74	2542.31	2716.09	2524.95	2331.45	2411.3
18900	2596.67	2547.42	2720.27	2530.77	2334.35	2414.43
19200	2599.72	2550.58	2725.15	2534.81	2337.04	2417.18
19500	2602.76	2555.31	2731.13	2537.85	2338.97	2420.18
19800	2604.61	2558.02	2737.48	2540.3	2342.68	2423.56
20100	2606.39	2561.72	2744.7	2543.6	2345.86	2426.06
20400	2609.47	2565.16	2750.19	2547.3	2347.95	2428.22
20700	2610.83	2568.58	2754.08	2551.34	2350.89	2431.58
21000	2613.41	2571.17	2759.11	2554.83	2352.83	2431.93
21300	2615.61	2573.5	2765.75	2557.99	2355.29	2434.61
21600	2616.24	2575.87	2770.47	2561.07	2357.35	2436.88
21900	2617.89	2577.45	2776.22	2563.5	2358.23	2439.12
22200	2619.93	2578.87	2781.77	2566.16	2359.93	2440.48
22500	2621.08	2581.78	2786.57	2568.45	2360.83	2442.09
22800	2622.86	2583.53	2792.79	2571.2	2363.31	2444.19
23100	2624.54	2585.61	2798.03	2574.29	2365.56	2445.31
23400	2627.08	2586.73	2802.96	2577.47	2368.39	2447.26
23700	2629.79	2589.44	2806.42	2579.91	2371.52	2449.08
24000	2631.49	2591.01	2810.48	2582.82	2373.3	2449.8
24300	2632.88	2592.87	2814.57	2585.77	2376.04	2451.85
24600	2634.86	2594.38	2817.92	2588.98	2378.43	2452.63
24900	2636.67	2595.18	2822.27	2591.18	2379.2	2453.48
25200	2638.81	2597.19	2826.64	2594.03	2381.04	2454.63
25500	2641.1	2597.34	2831.72	2597.21	2382.21	2455.94
25800	2641.68	2597.95	2835.85	2599.22	2383.81	2457.36
26100	2642.37	2599.2	2840.68	2601.54	2385.79	2457.59
26400	2642.62	2599.95	2845.41	2604.78	2387.33	2458.69
26700	2644.52	2600.22	2849.64	2606.4	2388.14	2460.3
27000	2646.17	2600.92	2853.11	2608.71	2389.66	2461.86
27300	2646.98	2600.59	2857.22	2611.03	2391.3	2463.95
27516	2648.72	2601.38	2859.54	2612.38	2392.68	2465.07
