# Supplementary material for: Microbial fungicides can positively affect aubergine photosynthetic properties, soil enzyme activity and microbial community structure
Source: PeerJ. 2024 Jun 28;12:e17620. doi: 10.7717/peerj.17620 (PMC11216198; doi:10.7717/peerj.17620)
Supplement: Supplemental Information 4 [file peerj-12-17620-s004.xls]

#OTU ID	QZ_CK	QZ_T1	QZ_T2	QZ_T3	QZ_T4	QZ_T5
×ÓÄÒ¾úÃÅAscomycota	0.704691259	0.870956963	0.65049452	0.557983605	0.610509668	0.798939677
Ã¹¾úÃÅMortierellomycota	0.264078232	0.083266506	0.063953488	0.244252874	0.167134456	0.142720307
Î´·ÖÀàunclassified_k__Fungi	0.027443643	0.029025216	0.267040898	0.151853337	0.035061926	0.042479729
µ£×Ó¾úÃÅBasidiomycota	0.001915709	0.00552437	0.002561704	0.005546645	0.181212688	0.01336541
ºø¾úÃÅChytridiomycota	0.000868752	0.006370846	0.008242003	0.03174285	0.004098726	0.001314265
²¶³æÃ¹ÃÅZoopagomycota	0.000601443	0.00113606	0.001403368	0.008197452	0.000801925	0.000111378
ÂÞ×È¾úÃÅRozellomycota	0.000200481	0.003720039	0.005635748	0.000200481	0.000757373	0.000512341
ÓÍºø¾úÃÅOlpidiomycota	0.00015593	0	0.000579168	0	0.000222757	0.000445514
Ã«Ã¹ÃÅMucoromycota	4.46E-05	0	0	0.000222757	0.000200481	0.000111378
ÊáÃ¹ÃÅKickxellomycota	0	0	8.91E-05	0	0	0
		QZ_T1	QZ_T2	QZ_T3	QZ_T4	QZ_T5
×ÓÄÒ+Ã¹¾úÃÅ	0.968769491	0.95422347	0.714448009	0.802236479	0.777644124	0.941659984
×ÓÄÒ¾úÃÅAscomycota	±ÈCK¶à%	0.235941204	-0.076908487	-0.208187135	-0.133649439	0.133744271
Ã¹¾úÃÅMortierellomycota		-0.684690004	-0.757823703	-0.075073809	-0.367102488	-0.459552931
Î´·ÖÀàunclassified_k__Fungi		0.05762987	8.730519481	4.533279221	0.277597403	0.54788961
µ£×Ó¾úÃÅBasidiomycota		1.88372093	0.337209302	1.895348837	93.59302326	5.976744186
ºø¾úÃÅChytridiomycota		6.333333333	8.487179487	35.53846154	3.717948718	0.512820513
²¶³æÃ¹ÃÅZoopagomycota		0.888888889	1.333333333	12.62962963	0.333333333	-0.814814815
ÂÞ×È¾úÃÅRozellomycota		17.55555556	27.11111111	0	2.777777778	1.555555556
ÓÍºø¾úÃÅOlpidiomycota		-1	2.714285714	-1	0.428571429	1.857142857
Ã«Ã¹ÃÅMucoromycota		-1	-1	4	3.5	1.5
ÊáÃ¹ÃÅKickxellomycota		0	#DIV/0!	0	0	0
