# Supplementary material for: Microbial fungicides can positively affect aubergine photosynthetic properties, soil enzyme activity and microbial community structure
Source: PeerJ. 2024 Jun 28;12:e17620. doi: 10.7717/peerj.17620 (PMC11216198; doi:10.7717/peerj.17620)
Supplement: Supplemental Information 5 [file peerj-12-17620-s005.xls]

#OTU ID	QZ_CK	QZ_T1	QZ_T2	QZ_T3	QZ_T4	QZ_T5
±äÐÎ¾úÃÅProteobacteria	0.291139701	0.298044774	0.263410379	0.254215729	0.228521587	0.23949702
ºñ±Ú¾úÃÅFirmicutes	0.255887484	0.204535543	0.179459224	0.207224887	0.233645879	0.310292194
·ÅÏß¾úÃÅActinobacteriota	0.139264428	0.11011775	0.12149295	0.124436691	0.112843437	0.113606629
ÂÌÍä¾úÃÅChloroflexi	0.082788196	0.111680477	0.092128216	0.093000436	0.120220962	0.086822213
Ëá¸Ñ¾úÃÅAcidobacteriota	0.045537142	0.064725978	0.119348743	0.092818724	0.097397878	0.05266027	2.620909816
Äâ¸Ë¾úÃÅBacteroidota	0.043538305	0.057602849	0.065561855	0.037977904	0.063563018	0.055385957
Õ³¾úÃÅMyxococcota	0.03310801	0.032054078	0.028419828	0.03296264	0.027184184	0.032853612
Ñ¿µ¥°û¾úÃÅGemmatimonadota	0.027329554	0.027838349	0.022714057	0.031145515	0.029401076	0.026639046
ðàÎ¢¾úÃÅVerrucomicrobiota	0.006178224	0.012320105	0.024458497	0.020206425	0.009158308	0.00963076
Nitrospirota	0.015263846	0.011629597	0.011774967	0.017626108	0.013555749	0.009994185
others	0.059965111	0.069450502	0.071231284	0.08838494	0.064507923	0.062618113
		QZ_T1	QZ_T2	QZ_T3	QZ_T4	QZ_T5
	0.547027184	0.502580317	0.442869603	0.461440616	0.462167466	0.549789214
±äÐÎ¾úÃÅProteobacteria	±ÈCK%	0.023717389	-0.095244039	-0.126825615	-0.215079266	-0.177381101
ºñ±Ú¾úÃÅFirmicutes		-0.200681721	-0.298679165	-0.190171851	-0.086919472	0.212611845
·ÅÏß¾úÃÅActinobacteriota		-0.209290188	-0.127609603	-0.106471816	-0.189718163	-0.184237996
ÂÌÍä¾úÃÅChloroflexi		0.348990342	0.112818262	0.123353819	0.45215101	0.048726953
Ëá¸Ñ¾úÃÅAcidobacteriota		0.421388667	1.620909816	1.038308061	1.13886672	0.156424581
Äâ¸Ë¾úÃÅBacteroidota		0.323038397	0.505843072	-0.127712855	0.459933222	0.2721202
Õ³¾úÃÅMyxococcota		-0.03183315	-0.141602634	-0.004390779	-0.178924259	-0.007683864
Ñ¿µ¥°û¾úÃÅGemmatimonadota		0.018617021	-0.168882979	0.13962766	0.075797872	-0.025265957
ðàÎ¢¾úÃÅVerrucomicrobiota		0.994117647	2.958823529	2.270588235	0.482352941	0.558823529
Nitrospirota		-0.238095238	-0.228571429	0.154761905	-0.111904762	-0.345238095
others		0.158181818	0.187878788	0.473939394	0.075757576	0.044242424
